# Supplementary material for: Effects of Erythrodiol on the Antioxidant Response and Proteome of HepG2 Cells
Source: Antioxidants (Basel). 2021 Dec 29;11(1):73. doi: 10.3390/antiox11010073 (PMC8772852; doi:10.3390/antiox11010073)
Supplement: Supplementary file 1 [file antioxidants-11-00073-s001.zip]

Archive with 1 entries (1 files):
- antioxidants-1513210-supplementary.pdf
